# Supplementary material for: Hypoxia, but Not Normoxia, Reduces Effects of Resveratrol on Cisplatin Treatment in A2780 Ovarian Cancer Cells: A Challenge for Resveratrol Use in Anticancer Adjuvant Cisplatin Therapy
Source: Int J Mol Sci. 2023 Mar 16;24(6):5715. doi: 10.3390/ijms24065715 (PMC10051682; doi:10.3390/ijms24065715)
Supplement: Supplementary file 1 [file ijms-24-05715-s001.zip]

Archive with 1 entries (1 files):
- ijms-2194490-supplementary.pdf
